# Supplementary material for: Modulation of Gut Microbiome Community Mitigates Multiple Sclerosis in a Mouse Model: The Promising Role of Palmaria palmata Alga as a Prebiotic
Source: Pharmaceuticals (Basel). 2023 Sep 25;16(10):1355. doi: 10.3390/ph16101355 (PMC10610500; doi:10.3390/ph16101355)
Supplement: Supplementary file 1 [file pharmaceuticals-16-01355-s001.zip]

Archive with 1 entries (1 files):
- pharmaceuticals-2595811-supplementary.pdf
